# Supplementary material for: The Insufficient Number of Informative SNPs in a Preclinical Karyomapping Test for PGT-M Depends on the Reference Selected
Source: J Pers Med. 2025 Jun 26;15(7):273. doi: 10.3390/jpm15070273 (PMC12300894; doi:10.3390/jpm15070273)
Supplement: Supplementary file 1 [file jpm-15-00273-s001.zip › Table S1.xlsx]

## Sheet: S1 Table
	S1 Table. The number of available SNPs and the mean number of informative SNPs according to genetic disease.
No.	Genetic disease	Gene	location	Inheritence mode	Couples	5' flanking region		Main region		3' flanking region		Total
						No. of Available SNPs	Mean No. of informative SNPs	No. of Available SNPs	Mean No. of informative SNPs	No. of Available SNPs	Mean No. of informative SNPs	No. of Available SNPs	Mean No. of informative SNPs
1	Achondroplasia (ACH)	FGFR3	4p16.3	AD	1	245	45	2	0	281	59	528	104
2	Adrenoleuko dystrophy (ALD)	ABCD1	Xq28	AD	2	315	55.5	4	0	324	23.5	643	79
3	Alagille syndrome	JAG1	20p12.2	AD	1	307	47	12	5	260	54	579	106
4	Albinism	GPR143	Xp22.2	XLR	1	255	11	8	2	257	12	520	25
5	Alport syndrome	COL4A5	Xq22.3	XLD	4	302	21.5	35	3.5	294	26.8	631	51.8
6	Aniridia	PAX6	11p13	AD	2	129	23	10	2	268	31.5	407	56.5
7	ARC syndrome	VPS33B	15q26.1	AR	1	258	41	3	1	343	63.5	604	105.5
8	Avellino corneal dystrophy (ACD)	TGFB1	19q13.2	AD	2	135	14.5	5	0	144	15	284	29.5
9	Best disease	BEST1	11q12.3	AD	1	140	11	1	0	86	7	227	18
10	Charcot-Marie-Tooth disease (CMT)	PMP22	17p12	AD	15	351	25.3	15	0.7	233	11.1	599	37.1
	Charcot-Marie-Tooth disease (CMT)	MYH14	19q13.33	AD	1	96	10	14	2	153	23	263	35
	Charcot-Marie-Tooth disease (CMT)	MFN2	1p36.22	AD	3	350	36	6	0	200	8	556	44
	Charcot-Marie-Tooth disease (CMT)	MPZ	1q23.3	AD	5	152	15.6	0	0	193	27	345	42.6
	Charcot-Marie-Tooth disease (CMT)	LITAF	16p13.13	AD	1	311	21	12	0	332	27	655	48
	Charcot-Marie-Tooth disease (CMT)	IGHMBP2	11q13.3	AR	1	76	14.5	2	0	202	38.5	280	53
	Charcot-Marie-Tooth disease (CMT)	GJB1	Xq13.1	XLD	6	102	19.8	0	0	63	6.8	165	26.6
11	Cystic fibrosis (CF)	CFTR	7q31.2	AR	1	93	16	32	0	55	9.5	180	25.5
12	Duchenne muscular dystrophy (DMD)	DMD	Xp21.2-p21.1	XLR	12	267	36	323	51	66	13	656	100
13	Ectodermal dysplasia 2	GJB6	13q12.11	AD	1	141	19	2	0	329	50	472	69
14	Ehlers-Danlos syndrome	C1R	12p13.31	AD	1	321	39	0	0	241	47	562	86
15	Epidermolysis Bullosa (EB)	LAMB3	1q32.2	AR	2	328	13.5	8	0.5	239	13.5	575	27.5
	Epidermolysis Bullosa (EB)	COL7A1	3p21.31	AD	1	42	12	0	0	30	4	72	16
16	Fabry disease	GLA	Xq22.1	XL	2	327	29	3	0	263	15	593	44
17	Familial adenomatous polyposis (FAP)	APC	5q22.2	AD	2	188	22.5	20	0.5	234	17.5	442	40.5
18	Fragile X syndrome (FXS)	FMR1	Xq27.3	XLD	7	279	51.9	8	1.3	259	20.9	546	74.1
19	Glycogen storage disease (GSD)	G6PC	17q21.31	AR	1	135	15.5	3	0	345	46.5	483	62
20	Hemophilia A (HEMA)	F8	Xq28	XLR	14	327	33.3	32	0.7	191	11.8	550	45.8
21	Hereditary deafness	SLC26A4	7q22.3	AD/AR	3	152	26.8	5	0.7	113	16.2	270	43.7
	Hereditary deafness	GJB2	13q12.11	AD/AR	3	136	11	0	0	326	44.4	462	55.4
	Hereditary deafness	STRC	15q15.3	AR	1	78	11	0	0	135	17.5	213	28.5
	Hereditary deafness	DFNA5	7p15.3	AD	1	167	7	7	1	211	16	385	24
	Hereditary deafness	USH1C	11p15.1	AD	1	289	42	13	1	233	38	535	81
	Hereditary deafness	POU3F4	Xq21.1	XLR	1	38	12	6	0	57	16	101	28
22	Osteochondroma	EXT1	8q24.11	AD	7	268	22.1	55	6	254	17	577	45.1
	Osteochondroma	EXT2	11p11.2	AD	1	201	9	23	3	345	25	569	37
23	Hereditary Spastic Paraplegia (HSP)	SPAST	2p22.3	AD	5	163	14.6	2	0.2	181	15.8	346	30.6
24	Holt-Oram syndrome	TBX5	12q24.21	AD	1	339	20	14	3	295	34	648	57
25	Huntington disease (HD)	HTT	4p16.3	AD	5	312	20.8	14	0	253	20.4	579	41.2
26	Hydrocephalus	L1CAM	Xq28	XLR	1	317	85	20	0	323	64	660	149
27	Hypophosplatasia	ALPL	1p36.12	AR	1	228	37	10	2	261	37	499	76
28	Incontinentia pigmenti (IP)	IKBKG	Xq28	XLD	1	333	88	4	2	241	59	578	149
29	Kennedy disease	AR	Xq12	XL	5	25	0	1	0	88	28.8	114	28.8
30	Leber Congenital Amaurosis (LCA)	GUCY2D	17p13.1	AR	1	249	76	2	1	301	102	552	179
	Leber Congenital Amaurosis (LCA)	CEP290	12q21.32	AR	1	280	35	14	1	129	9	423	45
31	Loeys-Dietz syndrome (LDS)	SMAD3	15q22.33	AD	1	137	35	16	0	275	31	428	66
	Loeys-Dietz syndrome (LDS)	TGFBR2	3p24.1	AD	1	338	33	16	0	181	11	535	44
32	Marfan syndrome (MFS)	FBN1	15q21.1	AD	12	315	25.8	37	1.7	197	17.3	549	44.8
33	Microdeletion	BP1-BP2	15q11.2	AD	1	296	30	19	0	349	39	664	69
34	Mucolipidosis Ⅱ (MPⅡ)	GNPTAB	12q23.2	AR	2	140	22.8	3	1	150	23.3	293	47.1
35	Mucopolysaccharidosis	NAGLU	17q21.2	AR	1	101	17	2	0	332	37.5	435	54.5
36	Multiple epiphyseal dysplasia (MED)	COMP	19p13.11	AD	1	303	11	1	0	262	38	566	49
37	Myotonic dystrophy	DMPK	19q13.32	AD	23	135	16.4	0	0	108	14.7	243	31.1
	Myotonic dystrophy	LAMA2	6p22.33	AR	1	82	12.5	91	9	199	24.5	372	46
38	Neurofibromatosis 1 (NF1)	NF1	17q11.2	AD	27	257	18.8	43	3.1	316	24	616	45.9
39	Noonan syndrome	LZTR1	22q11.21	AD/AR	2	321	37.3	6	1.3	169	23.7	496	62.3
	Noonan syndrome	PTPN11	22q24.13	AD	1	276	50	19	3	349	50	644	103
40	Optic atrophy (OA)	OPA1	3q29	AD	2	297	22.5	18	0	311	20	626	42.5
41	Ornithine transcarbamylase deficiency (OTCD)	OTC	Xp11.4	AD	3	112	17.7	12	3	297	39.7	421	60.4
42	Osteogenesis imperfecta (OI)	COL1A1	17q21.33	AD	3	338	28.7	4	0	314	39.7	656	68.4
	Osteogenesis imperfecta (OI)	COL1A2	7q21.3	AD	1	212	27	8	1	302	41	522	69
43	Polycystic Kidney Disease (PKD)	PKD1	16p13.3	AD	18	384	25.5	1	0	243	18.7	628	44.2
	Polycystic Kidney Disease (PKD)	PKHD1	6p12.3-p12.2	AR	1	272	21	77	6	340	47	689	74
44	Retinitis pigmentosa (RP)	PROM1	4p15.32	AD	1	185	12	20	0	193	31	398	43
	Retinitis pigmentosa (RP)	RHO	3q22.1	AD	2	95	5	0	0	100	7	195	12
	Retinitis pigmentosa (RP)	PRPH2	6p21.1	AD	1	326	24	4	0	307	25	637	49
	Retinitis pigmentosa (RP)	IMPDH1	7q32.1	AD	1	128	16	1	0	104	5	233	21
45	Menkes syndrome	ATP7A	Xq21.1	XLR	1	48	6	0	0	70	17	118	23
46	Sever combined immunodeficiency (SCID)	RAG1	11p12	AR	1	364	70.5	0	0	126	18	490	88.5
	Sever combined immunodeficiency (SCID)	IL2RG	Xq13.1	XLR	1	108	22	0	0	64	4	172	26
47	Spinal muscular atrophy (SMA)	SMN1	5q13.2	AR	2	29	5.3	0	0	91	14.5	120	19.8
48	Spinocerebellar ataxia (SCA)	ATXN1	6p22.3	AD	1	192	16	62	4	148	16	402	36
	Spinocerebellar ataxia (SCA)	ATXN2	12q24.12	AD	1	294	16	20	0	300	15	614	31
	Spinocerebellar ataxia (SCA)	ATXN3	14q32.12	AD	1	293	0	7	0	303	0	603	0
	Spinocerebellar ataxia (SCA)	CACNA1A	19p13.13	AD	1	276	9	72	5	292	11	640	25
49	Stargardt	ABCA4	1p22.1	AR	1	47	6	23	3	148	28.5	218	37.5
50	Stickler syndrome	COL2A1	12q13.11	AD	1	305	22	5	0	151	4	461	26
51	Tay-Sachs disease	HEXA	15q23	AR	1	288	49	8	3	304	44	600	96
52	Treacher Collins syndrome (TCS)	TCOF1	5q21-q33.1	AD	1	188	32	3	0	176	35	367	67
53	Tuberous sclerosis (TSC)	TSC2	16p13.3	AD	3	380	34.7	8	0.7	237	41.3	625	76.7
54	Von Hippel-Lindau syndrome (VHL)	VHL	3p25.3	AD	6	207	15.3	0	0	199	21.8	406	37.1
55	West syndrome	BRAT1	7p22.3	AR	1	297	48.5	2	0	361	60.5	660	109
56	Wiskott-Aldrichsyndrome	WAS	Xp11.23	XLR	2	247	49.5	2	0	178	39	427	88.5
57	X-linked adrenal hypoplasia congenita	Xp21.2	Xp21.2	XLR	1	281	48	97	0	302	117	680	165
58	Hypohidrotic Ectodermal Dysplasia (HED)	EDA	Xq13.1	XLR	1	89	11	18	2	70	4	177	17
Mean No. of SNPs					263	221.667	24.245	16.8148	1.17	211.852	27.4675	450.333	52.8825
