# Supplementary material for: The Insufficient Number of Informative SNPs in a Preclinical Karyomapping Test for PGT-M Depends on the Reference Selected
Source: J Pers Med. 2025 Jun 26;15(7):273. doi: 10.3390/jpm15070273 (PMC12300894; doi:10.3390/jpm15070273)
Supplement: Supplementary file 1 [file jpm-15-00273-s001.zip › Table S2.xlsx]

## Sheet: S2 Table
S2 Table. The mean number of available SNPs and informative SNPs in X-linked disease.
Genetic disease	Gene	location	Inheritence mode	Couples	5' flanking region		Main region		3' flanking region		Total
					No. of Available SNPs	Mean No. of informative SNPs	No. of Available SNPs	Mean No. of informative SNPs	No. of Available SNPs	Mean No. of informative SNPs	No. of Available SNPs	Mean No. of informative SNPs
Adrenoleuko dystrophy (ALD)	ABCD1	Xq28	AD	2	315	55.5	4	0	324	23.5	643	79
Albinism	GPR143	Xp22.2	XLR	1	255	11	8	2	257	12	520	25
Alport syndrome	COL4A5	Xq22.3	XLD	4	302	21.5	35	3.5	294	26.8	631	51.8
Charcot-Marie-Tooth disease (CMT)	GJB1	Xq13.1	XLD	6	102	19.8	0	0	63	6.8	165	26.6
Duchenne muscular dystrophy (DMD)	DMD	Xp21.2-p21.1	XLR	12	267	36	323	51	66	13	656	100
Fabry disease	GLA	Xq22.1	XL	2	327	29	3	0	263	15	593	44
Fragile X syndrome (FXS)	FMR1	Xq27.3	XLD	7	279	51.9	8	1.3	259	20.9	546	74.1
Hemophilia A (HEMA)	F8	Xq28	XLR	14	327	33.3	32	0.7	191	11.8	550	45.8
Hereditary deafness	POU3F4	Xq21.1	XLR	1	38	12	6	0	57	16	101	28
Hydrocephalus	L1CAM	Xq28	XLR	1	317	85	20	0	323	64	660	149
Incontinentia pigmenti (IP)	IKBKG	Xq28	XLD	1	333	88	4	2	241	59	578	149
Kennedy disease	AR	Xq12	XL	5	25	0	1	0	88	28.8	114	28.8
Ornithine transcarbamylase deficiency (OTCD)	OTC	Xp11.4	AD	3	112	17.7	12	3	297	39.7	421	60.4
Menkes syndrome	ATP7A	Xq21.1	XLR	1	48	6	0	0	70	17	118	23
Sever combined immunodeficiency (SCID)	IL2RG	Xq13.1	XLR	1	108	22	0	0	64	4	172	26
Wiskott-Aldrichsyndrome	WAS	Xp11.23	XLR	2	247	49.5	2	0	178	39	427	88.5
X-linked adrenal hypoplasia congenita	Xp21.2	Xp21.2	XLR	1	281	48	97	0	302	117	680	165
Hypohidrotic Ectodermal Dysplasia (HED)	EDA	Xq13.1	XLR	1	89	11	18	2	70	4	177	17
